# Supplementary material for: Identification of Host Kinase Genes Required for Influenza Virus Replication and the Regulatory Role of MicroRNAs
Source: PLoS One. 2013 Jun 21;8(6):e66796. doi: 10.1371/journal.pone.0066796 (PMC3689682; doi:10.1371/journal.pone.0066796)
Supplement: Table S5 — List of miRNAs differentially expressed during influenza infection. Table lists miRNAs shown to be differentially expressed during various influenza infections. Articles are referenced by PMIDs and miRNAs and targets if any are listed in adjoining columns. (XLSX) [file pone.0066796.s011.xlsx]

## Sheet: Sheet1
PMID	Cell type used	miRNAs discovered	Virus strain	Gene targets validated
22850539	A549	miR-101	A/Jingfang/01/1986(H1N1)	BCL2L2
		miR-15a
		miR-155
		miR-148b
		miR-29b
		miR-10a
		miR-29c
		miR-224
		miR-26b
22822053	A549	miR-7	A/Udorn/72	IRAK1,NAP1L1,EIF2S3,SDF2,NDUFB10,COPS8,DAZAP2,TIMM17B,ESYT2,BRI3,DCBLD2,TSPAN6,MAPK3,YWHAG,MMGT1,CALU,TOR1A,MTPN,STMN1,MRPL43,PAIP2,PPP1R14B,DPY19L1,AK3,DPYSL3,TMEM136
		miR-132	A/WSN/33
		miR-146a
		miR-187
		miR-200c
		miR-1275
22452878	A549	let-7c		M1
22438559	A549	miR-197	A/Mexico/InDRE4487/2009 (H1N1)
		miR-1228	A/chicken/Germany/R28/2003 H7N7)
		miR-532-3P
		miR-1234
		miR-634
		miR-1281
		miR-1976
		miR-1224-3P
		miR-877*
		miR-1229
		miR-766
		miR-483-3P
		miR-34C-3P
		miR-329
		miR-220B
		miR-2116*
		miR-1233
		miR-483-5P
		miR-1470
		miR-34B
		miR-205
		miR-1246
		miR-1225-3P
		miR-658
		miR-149*
		miR-1228*
		miR-574-5P
		miR-1908
		miR-328
		miR-449B*
		miR-1825
		miR-1227
		miR-744*
		miR-138-1*
		miR-574-3P
		miR-1207-5P
		miR-1270
		miR-300
		miR-1974
		miR-762
		miR-7G
		miR-548D-5P
		miR-320D
		miR-425
		miR-151-5P
		miR-361-5P
		miR-29C
		miR-30D
		miR-181A
		miR-29A
		miR-30A
		miR-194
		532-3P
22072783	A549	29b	A/Human/Hong/498/97 (H3N2)
