# Supplementary material for: Identification of Host Kinase Genes Required for Influenza Virus Replication and the Regulatory Role of MicroRNAs
Source: PLoS One. 2013 Jun 21;8(6):e66796. doi: 10.1371/journal.pone.0066796 (PMC3689682; doi:10.1371/journal.pone.0066796)
Supplement: Table S6 — Details of seed matches between miRNAs and 3′-UTRs. miRNA and 3′UTR alignment details were mined from Targetscan ( www.targetscan.org ). Details of seed match alignment, seed sequence etc are shown. (XLSX) [file pone.0066796.s012.xlsx]

## Sheet: Sheet1
Gene Name	RefSeqID	MicroRNA	StemLoop ID	Seed Length	Start	Sequence	End	Region	Pvalue	SPMS
NEK8	NM_178170	hsa-miR-149*	hsa-mir-149	7	2300	AGGGAGG	2294	3 UTR	0.0464	1
NEK8	NM_178170	hsa-miR-197	hsa-mir-197	8	2507	UUCACCAC	2500	3 UTR	0.0118	1
MAP3K1	NM_005921	hsa-miR-548d-5p	hsa-mir-548d-1	8	6919	AAAGUAAU	6912	3 UTR	0.0372	2
CDK13	NM_003718	hsa-mir-1228	has-miR-1228	6	451	GCUCCGUCCACA	457	4 UTR	-0.2286	1
CDK13	NM_003718	miR-138	has-miR-138	6	521	ACCGGU	527	3 UTR	-0.0081	1
PLK4	NM_014264	hsa-miR-34c-3p	hsa-mir-34c	7	3225	AAUCACU	3219	3 UTR	0.0402	1
